# Supplementary material for: A Missense Mutation in the SERPINH1 Gene in Dachshunds with Osteogenesis Imperfecta
Source: PLoS Genet. 2009 Jul 24;5(7):e1000579. doi: 10.1371/journal.pgen.1000579 (PMC2708911; doi:10.1371/journal.pgen.1000579)
Supplement: Table S2 — Results of homozygosity mapping. (0.04 MB XLS) [file pgen.1000579.s003.xls]

## Sheet: plink.hom
Table S2. Results of homozygosity mapping
The table shows a slightly modified version of the PLINK output file "plink.hom.overlap". Only one interval on chromosome 21 showed homozygosity and shared alleles across all five affected Dachshunds (highlighted in gray). For the analysis the following PLINK options were used: --dog --homozyg-kb 100 --homozyg-het 1 --homozyg-match 0.95 --homozyg-group --maf 0 --max-maf 1.0 --geno 0.10 --hwe 0 --…
POOL	FID	IID	CHR	SNP1	SNP2	KB	NSNP NSI
S1	OI17	OI17	21	CHR21.23344475	CHR21.38948534	15604.1	344
S1	OI47	OI47	21	CHR21.21927167	CHR21.32804206	10877	247
S1	OI32	OI32	21	CHR21.15337565	CHR21.38948534	23611	541
S1	OI63	OI63	21	CHR21.15337565	CHR21.38948534	23611	541
S1	OI64	OI64	21	CHR21.15337565	CHR21.29403817	14066.3	303
S1	CON	5	21	CHR21.23344475	CHR21.29403817	6059.34	106
S1	UNIO	N 5	2	1 CHR21.1533756	5 CHR21.38948534	23611	541
S2	OI64	OI64	24	CHR24.22177354	CHR24.29389442	7212.09	174
S2	OI32	OI32	24	CHR24.17248193	CHR24.30476711	13228.5	355
S2	OI47	OI47	24	CHR24.17248193	CHR24.30476711	13228.5	355
S2	OI63	OI63	24	CHR24.9768458	CHR24.30476711	20708.3	548
S2	CON	4	24	CHR24.22177354	CHR24.29389442	7212.09	174
S2	UNIO	N 4	2	4 CHR24.976845	8 CHR24.30476711	20708.3	548
S5	OI47	OI47	5	CHR5.61003015	CHR5.65356597	4353.58	111
S5	OI64	OI64	5	CHR5.59208734	CHR5.70254402	11045.7	263
S5	OI63	OI63	5	CHR5.59208734	CHR5.65617952	6409.22	140
S5	OI32	OI32	5	CHR5.59208734	CHR5.65356597	6147.86	133
S5	CON	4	5	CHR5.61003015	CHR5.65356597	4353.58	111
S5	UNIO	N 4		5 CHR5.5920873	4 CHR5.70254402	11045.7	263
S6	OI64	OI64	38	CHR38.19748435	CHR38.23737800	3989.36	139
S6	OI63	OI63	38	CHR38.16824308	CHR38.23737800	6913.49	233
S6	OI32	OI32	38	CHR38.17780233	CHR38.21052956	3272.72	132
S6	CON	3	38	CHR38.19748435	CHR38.21052956	1304.52	63
S6	UNIO	N 3	3	8 CHR38.1682430	8 CHR38.23737800	6913.49	233
S7	OI32	OI32	34	CHR34.3083848	CHR34.18816864	15733	387
S7	OI64	OI64	34	CHR34.3083848	CHR34.17842837	14759	359
S7	OI63	OI63	34	CHR34.3083848	CHR34.11045566	7961.72	200
S7	CON	3	34	CHR34.3083848	CHR34.11045566	7961.72	200
S7	UNIO	N 3	3	4 CHR34.308384	8 CHR34.18816864	15733	387
S9	OI63	OI63	21	CHR21.40007367	CHR21.45979268	5971.9	135
S9	OI17	OI17	21	CHR21.40007367	CHR21.45348863	5341.5	122
S9	OI32	OI32	21	CHR21.40007367	CHR21.45108565	5101.2	112
S9	CON	3	21	CHR21.40007367	CHR21.45108565	5101.2	112
S9	UNIO	N 3	2	1 CHR21.4000736	7 CHR21.45979268	5971.9	135
S12	OI32	OI32	16	CHR16.21175538	CHR16.30811758	9636.22	199
S12	OI17	OI17	16	CHR16.13199798	CHR16.30811758	17612	370
S12	OI47	OI47	16	CHR16.27337585	CHR16.37042622	9705.04	227
S12	CON	3	16	CHR16.27337585	CHR16.30811758	3474.17	68
S12	UNIO	N 3	1	6 CHR16.1319979	8 CHR16.37042622	23842.8	529
S13	OI17	OI17	12	CHR12.3033293	CHR12.7076018	4042.72	111
S13	OI32	OI32	12	CHR12.3033293	CHR12.7076018	4042.72	111
S13	OI47	OI47	12	CHR12.3033293	CHR12.7076018	4042.72	111
S13	CON	3	12	CHR12.3033293	CHR12.7076018	4042.72	111
S13	UNIO	N 3	1	2 CHR12.303329	3 CHR12.7076018	4042.72	111
S14	OI17	OI17	9	CHR9.57046184	CHR9.60443003	3396.82	104
S14	OI63	OI63	9	CHR9.56767800	CHR9.60443003	3675.2	116
S14	OI64	OI64	9	CHR9.56767800	CHR9.60443003	3675.2	116
S14	CON	3	9	CHR9.57046184	CHR9.60443003	3396.82	104
S14	UNIO	N 3		9 CHR9.5676780	0 CHR9.60443003	3675.2	116
S18	OI47	OI47	37	CHR37.30478484	CHR37.33875158	3396.67	113
S18	OI17	OI17	37	CHR37.30377243	CHR37.33519848	3142.61	103
S18	CON	2	37	CHR37.30478484	CHR37.33519848	3041.36	102
S18	UNIO	N 2	3	7 CHR37.3037724	3 CHR37.33875158	3497.91	114
S19	OI64	OI64	35	CHR35.19924123	CHR35.25036194	5112.07	121
S19	OI63	OI63	35	CHR35.19483873	CHR35.25036194	5552.32	131
S19	CON	2	35	CHR35.19924123	CHR35.25036194	5112.07	121
S19	UNIO	N 2	3	5 CHR35.1948387	3 CHR35.25036194	5552.32	131
S21	OI63	OI63	27	CHR27.40034458	CHR27.48236582	8202.12	232
S21	OI64	OI64	27	CHR27.40034458	CHR27.48236582	8202.12	232
S21	CON	2	27	CHR27.40034458	CHR27.48236582	8202.12	232
S21	UNIO	N 2	2	7 CHR27.4003445	8 CHR27.48236582	8202.12	232
S22	OI17	OI17	26	CHR26.16996193	CHR26.20632866	3636.67	126
S22	OI47	OI47	26	CHR26.17927482	CHR26.20817777	2890.3	102
S22	CON	2	26	CHR26.17927482	CHR26.20632866	2705.38	97
S22	UNIO	N 2	2	6 CHR26.1699619	3 CHR26.20817777	3821.58	131
S25	OI63	OI63	13	CHR13.62775216	CHR13.66171193	3395.98	110
S25	OI17	OI17	13	CHR13.61236909	CHR13.66171193	4934.28	135
S25	CON	2	13	CHR13.62775216	CHR13.66171193	3395.98	110
S25	UNIO	N 2	1	3 CHR13.6123690	9 CHR13.66171193	4934.28	135
S26	OI63	OI63	11	CHR11.17456510	CHR11.21002974	3546.46	100
S26	OI64	OI64	11	CHR11.17456510	CHR11.21002974	3546.46	100
S26	CON	2	11	CHR11.17456510	CHR11.21002974	3546.46	100
S26	UNIO	N 2	1	1 CHR11.1745651	0 CHR11.21002974	3546.46	100
S28	OI32	OI32	9	CHR9.43374747	CHR9.47260776	3886.03	103
S28	OI47	OI47	9	CHR9.40163460	CHR9.44121477	3958.02	140
S28	CON	2	9	CHR9.43374747	CHR9.44121477	746.73	16
S28	UNIO	N 2		9 CHR9.4016346	0 CHR9.47260776	7097.32	227
S29	OI63	OI63	9	CHR9.30487096	CHR9.38994805	8507.71	195
S29	OI64	OI64	9	CHR9.30487096	CHR9.38994805	8507.71	195
S29	CON	2	9	CHR9.30487096	CHR9.38994805	8507.71	195
S29	UNIO	N 2		9 CHR9.3048709	6 CHR9.38994805	8507.71	195
S30	OI63	OI63	7	CHR7.77122887	CHR7.82226471	5103.58	130
S30	OI17	OI17	7	CHR7.72707846	CHR7.77846288	5138.44	113
S30	CON	2	7	CHR7.77122887	CHR7.77846288	723.401	17
S30	UNIO	N 2		7 CHR7.7270784	6 CHR7.82226471	9518.62	226
S31	OI63	OI63	6	CHR6.33863487	CHR6.38973117	5109.63	169
S31	OI32	OI32	6	CHR6.32330786	CHR6.38452688	6121.9	212
S31	CON	2	6	CHR6.33863487	CHR6.38452688	4589.2	157
S31	UNIO	N 2		6 CHR6.3233078	6 CHR6.38973117	6642.33	224
S33	OI63	OI63	2	CHR2.66254936	CHR2.76797065	10542.1	233
S33	OI64	OI64	2	CHR2.66254936	CHR2.76797065	10542.1	233
S33	CON	2	2	CHR2.66254936	CHR2.76797065	10542.1	233
S33	UNIO	N 2		2 CHR2.6625493	6 CHR2.76797065	10542.1	233
S34	OI47	OI47	1	CHR1.52799055	CHR1.57899372	5100.32	130
S34	OI64	OI64	1	CHR1.50910870	CHR1.55644477	4733.61	120
S34	CON	2	1	CHR1.52799055	CHR1.55644477	2845.42	68
S34	UNIO	N 2		1 CHR1.5091087	0 CHR1.57899372	6988.5	182
