# Supplementary material for: A Missense Mutation in the SERPINH1 Gene in Dachshunds with Osteogenesis Imperfecta
Source: PLoS Genet. 2009 Jul 24;5(7):e1000579. doi: 10.1371/journal.pgen.1000579 (PMC2708911; doi:10.1371/journal.pgen.1000579)
Supplement: Table S3 — List of dog breeds tested for SERPINH1 exon 5 SNPs. (0.02 MB XLS) [file pgen.1000579.s004.xls]

## Sheet: Tabelle2
Table S3. List of dog breeds tested for SERPINH1 exon 5 SNPs
Dog breed	n
Afghan Hound	1
Airdale Terrier	1
Akita Inu	1
Alaskan Malamute	1
Australian Shepherd	2
Barbet (French Water Dog)	1
Bearded Collie	1
Beauceron (Berger de Beauce)	1
Belgian Malinois (Belgian Shepherd)	1
Bernese Mountain Dog	1
Bordeaux Mastiff	1
Border Collie	1
Borzoi	1
Boxer	1
Briard	3
Bull Terrier	1
Cairn Terrier	1
Chihuahua	1
Chinese Crested Dog	2
Chinese Shar-Pei	1
Cocker Spaniel	1
Czechoslovakian Wolfdog	1
Doberman Pinscher	1
English Cocker Spaniel	1
English Setter	1
Flat Coated Retriever	1
French Bulldog	1
German Bracke	1
German Pinscher	1
German Shepherd Dog	1
German Spaniel	1
German Wirehaired Pointer	1
Giant Schnauzer	1
Golden Retriever	1
Great Dane (German Mastiff)	1
Greyhound	1
Groenendael (Belgian Shepherd)	1
Hovawart	1
Irish Setter	1
Irish Wolfhound	1
Italian Greyhound	1
Jack Russell Terrier	1
Keeshond	1
King Charles Spaniel	1
Kuvasz	1
Laekenois (Belgian Shephard)	1
Lagotto Romagnolo (Romagna Water Dog)	1
Leonberger	1
Maltese	1
Mastiff	1
Mudi	1
Newfoundland Dog	1
Norfolk Terrier	1
Parson Russell Terrier	1
Pekingese	1
Polish Lowland Sheepdog	1
Pomeranian	1
Pug	1
Rhodesian Ridgeback	1
Saint Bernard Dog	1
Saluki (Persian Greyhound)	1
Sarplaninac	1
Scotch Terrier	1
Scottish Deerhound	1
Shetland Sheepdog	1
Shih Tzu	1
Siberian Husky	1
Small Lucerne Dog	1
Small Munsterlander	1
Tervuren (Belgian Shepherd)	1
Tibetan Terrier	1
Vizsla	1
West Highland White Terrier	1
Whippet	1
Yorkshire Terrier	1
