# Supplementary material for: A Missense Mutation in the SERPINH1 Gene in Dachshunds with Osteogenesis Imperfecta
Source: PLoS Genet. 2009 Jul 24;5(7):e1000579. doi: 10.1371/journal.pgen.1000579 (PMC2708911; doi:10.1371/journal.pgen.1000579)
Supplement: Table S4 — Primer sequences for the amplification of canine SERPINH1 coding exons. (0.02 MB XLS) [file pgen.1000579.s005.xls]

## Sheet: exons
Table S4. Primer sequences for the amplification of canine SERPINH1 coding exons
	CFA 21 (build 2.1)
	Exon			Coding sequence
SERPINH1	Start	End	Length	Start	End	Length	Forward primer sequence (5´-3´)	Reverse primer sequence (5´-3´)	PCR product size (bp)
exon 1	23046676	23046554	123
exon 2	23042816	23042152	665	23042774	23042152	622	CCTGGGCAACCTTGAGTTAG	AAAAGGAGGACCCTCAGCTC	939
exon 3	23041533	23041435	99	23041533	23041435	99	GGGGGTACAGTTGGAGGTCT	CCCAAACATCCATCTCCTCT	564
exon 4	23041329	23041097	233	23041329	23041097	233
exon 5	23038802	23037806	997	23038802	23038499	303	GATGGGTGGTGTGGGTAGAG	TAGCACCCATGTGTCTCAGG	451
