# Supplementary material for: A Missense Mutation in the SERPINH1 Gene in Dachshunds with Osteogenesis Imperfecta
Source: PLoS Genet. 2009 Jul 24;5(7):e1000579. doi: 10.1371/journal.pgen.1000579 (PMC2708911; doi:10.1371/journal.pgen.1000579)
Supplement: Table S5 — Primer sequences for the amplification of canine SERPINH1 cDNA. (0.03 MB XLS) [file pgen.1000579.s006.xls]

## Sheet: rt-pcr
Table S5. Primer sequences for the amplification of canine SERPINH1 cDNA
	SERPINH1 cDNA position		Forward primer sequence (5´-3´)	Reverse primer sequence (5´-3´)	PCR product size (bp)
	Start	End
RT-PCR_1	-27	467	GTGGTGCCTCCAATCCGTCT	CAGTTGTAGTGCTGCTTGCTGCTG	494
RT-PCR_2	189	771	GGTGGAGAACATCCTGCTGTCAC	CTCCACAATCTGCAGCTTCTCTTTC	583
RT-PCR_3	630	1042	GGACGAGAAGTTCCACCACAAGAT	GGTACAGGTCCTTCTTGCCTGACAT	413
RT-PCR_4	746	1210	AGAAAGAGAAGCTGCAGATTGTGGA	CAATGAATAGCAGGGAGCCACTCT	465
RT-PCR_5	991	1418	GACAAGAACAAGGCAGACCTGTCAC	AAGGTCTGCTCAGACACACAGGAAG	428
